# Supplementary material for: Immunoexpression of P63 and SOX2 in triple-negative breast cancers, Indonesia
Source: F1000Res. 2018 Jan 8;6:1780. Originally published 2017 Sep 28. [Version 2] doi: 10.12688/f1000research.12671.2 (PMC5820604; doi:10.12688/f1000research.12671.2)
Supplement: Immunoexpression and immunoreactivity scores of P63, SOX2 and CK 5/6 in the forty specimens that were analysed [file f1000research-6-14420-s0000.tgz]

Archive with 1 entries (1 files):
- ffc6a914-9cd5-40c5-91c6-a5b62fbd4815_Master_Data.xls
