# Supplementary material for: Immunoexpression of P63 and SOX2 in triple-negative breast cancers, Indonesia
Source: F1000Res. 2018 Jan 8;6:1780. Originally published 2017 Sep 28. [Version 2] doi: 10.12688/f1000research.12671.2 (PMC5820604; doi:10.12688/f1000research.12671.2)
Supplement: Immunoexpression and immunoreactivity scores of P63, SOX2 and CK 5/6 in the forty specimens that were analysed [file f1000research-6-14420-s0000.tgz › ffc6a914-9cd5-40c5-91c6-a5b62fbd4815_Master_Data.xls]

## Sheet: Sheet1
		Immunoexpression and immunoreactivity score of P63, SOX2 and CK 5/6 in Basal-like and Non basal-like type of specimens
		Sample ID	Type	Subtype	Immunoexpression							Immunoreactivity score
					SOX2		P63			CK 5/6 (%)		SOX2 (%)	P63		CK 5/6 (%)
							Cytoplasm		Nucleus
					Intensity	Distribution (%)	Intensity	Distribution (%)	Distribution (%)	Intensity	Distribution (%)		Cytoplasm	Nucleus
		94008	Basal-like	Metaplastic carcinoma	1	0	4	>80	0	4	20-50	1	16	1	8
		112804	Basal-like	Invasive ductal carcinoma, no special type	1	0	2	>80	20 - 50	3	50-80	1	8	2	9
		115485	Basal-like	Metaplastic carcinoma	3	80	2	20-50	20 - 50	3	20-50	12	4	2	6
		116037	Non Basal-like	Invasive ductal carcinoma, no special type	1	0	2	50-80	20 - 50	1	0	1	6	2	1
		117504	Non Basal-like	Medullary carcinoma	3	80	2	<20	0	1	0	12	2	1	1
		128454	Basal-like	Medullary carcinoma	1	0	1	0	< 20	4	20-50	1	1	1	8
		128244	Basal-like	Metaplastic carcinoma	3	50-80	1	0	0	4	20-50	9	1	1	8
		131168	Basal-like	Medullary carcinoma	3	20-50	3	50-80	0	3	20-50	6	9	1	6
		131022	Non Basal-like	Metaplastic carcinoma	1	0	2	20-50	0	1	0	1	6	1	1
		125878	Non Basal-like	Medullary carcinoma	2	20-50	2	20-50	0	1	0	4	4	1	1
		132413	Basal-like	Metaplastic carcinoma	2	50-80	2	20-50	0	2	<20	6	4	1	2
		133984	Basal-like	Metaplastic carcinoma	2	20-50	2	20-50	< 20	2	>80	4	4	1	8
		130018	Basal-like	Medullary carcinoma	4	>80	4	50-80	0	4	20-50	16	12	1	8
		130017	Non Basal-like	Invasive ductal carcinoma, no special type	3	20-50	2	>80	0	1	0	4	8	1	1
		134715	Non Basal-like	Metaplastic carcinoma	1	0	1	0	0	1	0	1	1	1	1
		136926	Basal-like	Metaplastic carcinoma	1	0	4	50-80	20 - 50	4	>80	1	12	2	16
		137645	Basal-like	Metaplastic carcinoma	2	20-50	2	>80	< 20	3	<20	4	8	1	3
		136868	Non Basal-like	Medullary carcinoma	1	0	1	0	0	1	0	1	1	1	1
		120300	Basal-like	Invasive ductal carcinoma, no special type	3	50-80	3	<20	0	4	>80	9	3	1	16
		121416	Basal-like	Medullary carcinoma	2	20-50	2	<20	< 20	4	20-50	4	2	1	8
		120016	Basal-like	Invasive ductal mixed invasive lobular carcinoma	3	50-80	4	>80	0	2	>80	9	16	1	8
		127457	Non Basal-like	Invasive ductal carcinoma, no special type	1	0	4	>80	< 20	1	0	1	16	1	1
		145014	Basal-like	Medullary carcinoma	3	>80	2	>80	< 20	3	<20	12	8	1	3
		146149	Non Basal-like	Metaplastic carcinoma	1	0	1	0	0	1	0	1	1	1	1
		146248	Non Basal-like	Invasive lobular carcinoma grade III	3	50-80	3	50-80	0	1	0	9	9	1	1
		141371	Basal-like	Metaplastic carcinoma	3	20-50	1	0	0	3	>80	6	1	1	12
		148314	Basal-like	Invasive micropapillary carcinoma	4	>80	3	>80	0	3	>80	16	12	1	12
		2211/14	Non Basal-like	Metaplastic carcinoma	2	20-50	1	0	0	1	0	4	1	1	1
		2323/14	Basal-like	Medullary carcinoma	3	50-80	1	0	0	3	20-50	9	1	1	6
		2652/14	Non Basal-like	Invasive ductal carcinoma, no special type	2	20-50	1	0	0	1	0	4	1	1	1
		407/15	Non Basal-like	Medullary carcinoma	2	>80	1	0	0	1	0	8	1	1	1
		462/15	Non Basal-like	Medullary carcinoma	2	>80	2	20-50	0	1	0	8	4	1	1
		519/15	Non Basal-like	Metaplastic carcinoma	3	50-80	1	0	0	1	0	9	1	1	1
		651/15	Non Basal-like	Medullary carcinoma	2	>80	1	0	0	1	0	8	1	1	1
		2897/15	Non Basal-like	Medullary carcinoma	3	20-50	1	0	0	1	0	6	1	1	1
		104746	Basal-like	Invasive lobular carcinoma	1	0	2	>80	0	4	20-50	1	8	1	8
		105900	Basal-like	Metaplastic carcinoma	2	20-50	2	>80	0	3	50-80	4	8	1	9
		114254	Basal-like	Metaplastic carcinoma	2	20-50	3	>80	0	2	50-80	4	12	1	6
		117709	Basal-like	Metaplastic carcinoma	4	50-80	2	20-50	0	4	>80	12	4	1	16
		115886	Basal-like	Metaplastic carcinoma	3	50-80	2	50-80	50 - 80	4	20-50	9	6	3	8
		Intensity code:
		(-1): No staining
		(2): Weak staining
		(3): moderate staining
		(4): Strong staining
